# Supplementary material for: Molecular Signals Controlling the Inhibition of Nodulation by Nitrate in Medicago truncatula
Source: Int J Mol Sci. 2016 Jul 2;17(7):1060. doi: 10.3390/ijms17071060 (PMC4964436; doi:10.3390/ijms17071060)
Supplement: Supplementary file 1 [file ijms-17-01060-s001.zip]

Archive with 4 entries (3 files):
- ijms-134001-Supplementary Materials/
- ijms-134001-Supplementary Materials/ijms-134001-supp-final.pdf
- ijms-134001-Supplementary Materials/Table S2.xlsx
- ijms-134001-Supplementary Materials/Table S4.xlsx
