# Supplementary material for: Molecular Signals Controlling the Inhibition of Nodulation by Nitrate in Medicago truncatula
Source: Int J Mol Sci. 2016 Jul 2;17(7):1060. doi: 10.3390/ijms17071060 (PMC4964436; doi:10.3390/ijms17071060)
Supplement: Supplementary file 1 [file ijms-17-01060-s001.zip › ijms-134001-Supplementary Materials/Table S2.xlsx]

## Sheet: Sheet1 (2)
Table S2: Protein identification by mass spectrometry. The table lists all identified proteins and is subdivided into proteins identified by MALDI-TOF (A) and proteins identified by MALDI-TOF/TOF (B).
Supplement Table 2A: Proteins identified by MALDI-TOF.
No a	Identitfication b	TC number c	Locus Id D	Annotation e	Peptide number f	%	MOWSE score h
						Coverage g
15	Heat shock protein 70	TC101527	Medtr7g099680	heat shock cognate 70 kDa protein	5	41	64
52	Probable heat schock protein	TC100693	Medtr0009s0390	heat shock protein 81-2	13	15	86
61	Putative bHLH transcription factor	TC100578	Medtr7g053410	BHLH transcription factor	8	25	68
114	Hypothetical protein	TC109645	Medtr7g015130	NLI interacting factor-like phosphatase	8	28	72
123	Myosin-like protein	BE316179	Medtr1g015620	myosin heavy chain	7	53	78
168	RuBisCO subunit binding-protein	TC100508	Medtr1g017380	TCP-1/cpn60 chaperonin family protein	11	19	81
192	Glutathione reductase	TC107373	Medtr6g033515	cytosolic glutathione reductase	14	28	127
234	Enolase	TC100309	Medtr7g103620	phosphopyruvate hydratase	4	31	124
249	Tubulin beta-2 chain	TC106434	Medtr4g019110	tubulin beta-1 chain	18	34	149
250	Enolase	TC100309	Medtr7g103620	phosphopyruvate hydratase	13	34	98
256	Hypothetical protein	TC107408	Medtr1g038920	N-acyl-L-amino-acid amidohydrolase	13	31	117
267	Monodehydroascorbate reductase	TC96552	Medtr8g098910	monodehydroascorbate reductase	9	35	88
273	Mitochondrial processing peptidase alpha subunit	TC106831	Medtr8g102230	processing peptidase	12	29	95
280	Tubulin alpha-1 chain	TC100408	Medtr3g110720	tubulin beta-1 chain	13	38	109
303	S-adenosyl-L-methionine synthase	TC106563	Medtr2g046710	S-adenosylmethionine synthase-like protein	6	36	93
334	Glutamate dehydrogenase 3 (GDH 3)	TC94778	Medtr6g029460	NADP-specific glutamate dehydrogenase	14	31	135
361	Actin	TC106785	Medtr7g026230	actin-97	7	15	66
306	Isoflavonoiglucosyltransferase	TC102580	Medtr1g107285	limonoid UDP-glucosyltransferase-like protein	6	36	93
309	S-adenosyl-L-methionine synthetase	TC106384	Medtr7g110310	S-adenosylmethionine synthase-like protein	11	34	103
401	Rubisco activase beta form precursor	TC94141	Medtr3g068030	ribulose bisphosphate carboxylase/oxygenase activase	15	25	119
430	Cytosolic malate dehydrogenase	TC100249	Medtr8g018450	seed linoleate 9S-lipoxygenase	7	58	85
456	Quinone oxidoreductase	TC108308	Medtr7g034395	zinc-binding dehydrogenase family oxidoreductase	11	46	117
457	ABC transporter permease protein-like protein	TC101271	Medtr2g042430	adipocyte plasma membrane-associated-like protein	9	22	67
481	Plastidic cysteine synthase 1	TC95506	Medtr4g087520	O-acetylserine (thiol) lyase	11	39	108
488	Branched-chain-amino-acid aminotransferase	TC94959	Medtr5g014960	branched-chain amino acid aminotransferase	12	25	101
491	WD40-repeat protein	TC111803	Medtr4g105700	transducin/WD40 repeat protein	7	36	70
495	Fructokinase	TC94345	Medtr2g098950	pfkB family carbohydrate kinase	9	23	73
513	Fructokinase	TC94345	Medtr2g098950	pfkB family carbohydrate kinase	13	33	120
515	Isoflavone reductase-like NAD(P)H-dependent oxidoreductase	TC107101	Medtr3g111980	allergenic isoflavone reductase-like protein Bet protein	4	29	60
532	Chalcone reductase	TC100398	Medtr5g097900	aldo/keto reductase family oxidoreductase	9	28	78
541	Isoflavone reductase	TC100786	Medtr5g020740	phenylcoumaran benzylic ether reductase-like protein Fi1	9	31	76
565	Translational elongation factor 1	TC106814	Medtr4g019610	elongation factor 1-beta	12	50	94
567	20S proteasome subunit PAF2	TC107025	Medtr1g022410	20S proteasome subunit alpha type 1	7	40	141
569	L-ascorbate peroxidase precursor	TC93987	Medtr3g088160	thylakoid-bound ascorbate peroxidase	11	28	98
571	Thiosulfate sulfurtransferase	TC101202	Medtr2g067080	thiosulfate/3-mercaptopyruvate sulfurtransferase	8	27	69
580	Hypothetical protein	TC109108	Medtr6g018270	seed specific protein Bn15D17A	8	42	68
586	Esterase D	TC106916	Medtr4g008660	S-formylglutathione hydrolase	7	23	66
593	Esterase D	TC106917	Medtr1g052175	S-formylglutathione hydrolase	8	31	73
596	Thiolprotease	TC106627	Medtr1g018840	papain family cysteine protease	6	52	88
608	Cyclin B	AJ621872	Medtr7g089080	cyclin	7	39	67
633	Hydroxyacylglutathione hydrolase cytoplasmic	TC95874	Medtr5g068440	hydroxyacylglutathione hydrolase	7	37	68
641	Dehydroascorbate reductase	TC100532	Medtr1g115500	glutathione S-transferase	10	33	105
650	26S protease regulatory subunit 6B	TC106924	Medtr3g062510	26S protease regulatory subunit 6B	11	26	95
658	Caffeoyl-CoA O-methyltransferase	TC94321	Medtr4g085590	caffeoyl-CoA 3-O-methyltransferase	7	52	279
659	Glyceraldehyde 3-phosphate dehydrogenase	TC106519	Medtr8g060850	metallothionein-like protein type 3	12	28	100
712	2,4-D inducible glutathione S-transferase	TC94259	Medtr2g070150	glutathione S-transferase, amine-terminal domain	10	50	68
716	Triosephosphate isomerase	TC93925	Medtr2g096940	cytosolic triosephosphate isomerase	4	31	80
780	Dehydroascorbate reductase	TC100532	Medtr1g115500	glutathione S-transferase	9	26	82
783	Chalcone flavonone isomerase	TC100522	Medtr1g115820	chalcone-flavanone isomerase family protein	15	43	137
787	1,4-benzoquinone reductase-like protein	TC95102	Medtr2g011080	NAD(P)H:quinone oxidoreductase, type IV protein	5	37	143
819	Hypothetical protein	TC106863	Medtr1g095830	ATP synthase D chain	7	47	86
820	Oxygen-evolving enhancer protein 2	TC106626	Medtr3g449930	oxygen-evolving enhancer protein 2-1	9	60	105
843	Mitochondrial peroxiredoxin	TC107761	Medtr2g022660	type II peroxiredoxin	9	37	87
845	Trypsin protein inhibitor 2,	TC102972	Medtr6g059680	Kunitz type trypsin inhibitor / Alpha-fucosidase	10	47	95
875	Ripening-related protein	TC106496	Medtr8g045665	pathogenesis-related protein bet V I family protein	9	40	104
896	Ripening-related protein	TC100897	Medtr8g045300	polyketide cyclase/dehydrase and lipid transporter	10	46	94
898	Ripening-related protein	TC106492	Medtr8g045490	pathogenesis-related protein bet V I family protein	9	40	109
901	Ripening-related protein	TC106505	Medtr8g045640	pathogenesis-related protein bet V I family protein	10	36	98
951	STIG1 like protein	BG584702	Medtr4g044463	STIG1	7	33	67
978	Ripening-induced protein	TC100268	Medtr1g030820	polyketide cyclase/dehydrase and lipid transporter	10	33	79
1020	Translational elongation factor 1 subunit B	TC106814	Medtr4g019610	elongation factor 1-beta	10	35	89
1057	Thioredoxin-dependent peroxidase	TC106854	Medtr6g087990	type II peroxiredoxin	8	51	88
1076	Phosphoglyceromutase	TC100321	Medtr7g074570	2,3-bisphosphoglycerate-independent phosphoglycerate mutase	6	33	99
1129	Glutathione-S-transferase	TC100553	Medtr1g067180	glutathione S-transferase tau	9	33	80
1142	Acid invertase	TC96236	Medtr4g101630	soluble acid invertase FRUCT2	6	61	85
Supplement Table 2B: Proteins identified by MALDI-TOF/TOF.
No a	Identitfication b	TC number c	Locus Id D	Annotation e	Peptide number f	%	MOWSE score h	Peptide sequence i
						Coverage g
35	Hypothetical protein	TC95861	Medtr3g104280	RNA-binding KH domain protein	2	6	60	K.QLVNQILTGENR.L
								R.IQVIPLHPPPGDTSTER.T
37	Hypothetical protein	TC96538	Medtr1g016760	RNA-binding KH domain protein	3	14	53	K.QLVDSILSGENR.L
								K.EVLAEAESGGNGLVTR.R
								R.IQVIPLHLPPGDTSTER.T
65	Protein disulfide isomerase-like protein	TC100842	Medtr2g094180	protein disulfide isomerase-like protein	3	9	84	K.LLPVFQEASK.S
								K.SDGFPTLLFFPAGNK.S
								R.LEDDVNFYQTVDPEVAK.L
147	Protein disulfide-isomerase precursor	TC106707	Medtr3g088220	protein disulfide isomerase	13	34	928	K.FFNTPNAK.A
								K.VVIVGVFPK.F
								K.GDSSVSGPVVR.L
								K.YHEIAEQYK.Q
								K.VVVGQTLEDIVFK.S
								R.LFKPFDELSVDSK.D
								K.AASILSTHEPPVVLAK.V
								K.EDQVPLIIIQHNDGK.K
								K.FSGEEYDNFIALAEK.L
								K.EFVLTLDNTNFHDTVK.K
								K.QQGVSFLVGDVESSQGAFQYFGLK.E
								K.LDATANDIPTDTFEVQGYPTLYFR.S
								K.FIEESSIPIVTVFNNEPSNHPFVVK.F
156	Protein disulfide-isomerase precursor	TC106707	Medtr3g088220	protein disulfide isomerase	11	29	482	K.FFNTPNAK.A
								K.VVIVGVFPK.F
								K.GDSSVSGPVVR.L
								K.VVVGQTLEDIVFK.S
								R.LFKPFDELSVDSK.D
								K.AASILSTHEPPVVLAK.V
								K.FSGEEYDNFIALAEK.L
								K.EFVLTLDNTNFHDTVK.K
								K.QQGVSFLVGDVESSQGAFQYFGLK.E
								K.LDATANDIPTDTFEVQGYPTLYFR.S
								K.FIEESSIPIVTVFNNEPSNHPFVVK.F
236	F1 ATPase	TC93945	Medtr1g108765	F0F1-type ATP synthase, beta subunit	11	35	677	R.EGNDLYR.E
								K.VVDLLAPYQR.G
								K.AHGGFSVFAGVGER.T
								R.VGLTGLTVAEHFR.D
								R.FTQANSEVSALLGR.I
								K.GEFITEHYLPIHR.E
								R.DAEGQDVLLFVDNIFR.F
								R.QISELGIYPAVDPLDSTSR.M
								R.EAPAFVEQATEQQILVTGIK.V
								R.IPSAVGYQPTLSTDLGGLQER.I
								R.FEEGLPPILTALEVLDHSSR.L
238	UDP-glucose pyrophosphorylase	TC94328	Medtr5g077000	UTP-glucose-1-phosphate uridylyltransferase	12	33	708	K.AIGINVPR.S
								K.TGFINLVSR.Y
								K.GGTLISYEGR.V
								K.ILNHLIEHK.N
								K.SIPSIVELDSLK.V
								K.VLQLETAAGAAIR.F
								R.ANPENPSIELGPEFK.K
								K.EYVFVANSDNLGAIVDLK.I
								R.VQLLEIAQVPDEHVGEFK.S
								K.YQNHNIEIHTFNQSQYPR.L
								K.ATSDLLLVQSDLYTLEDGSVIR.N
								K.IQTPTDEVVVPYDTLAPTPAGSSDIK.
257	F1 ATPase	TC93945	Medtr1g108765	F0F1-type ATP synthase, beta subunit	3	10	47	R.VLNTGSPISVPVGR.A
								R.DAEGQDVLLFVDNIFR.F
								R.IPSAVGYQPTLSTDLGGLQER.I
285	2,3-bisphosphoglycerate phosphoglycerate	TC100321	Medtr7g074570	2,3-bisphosphoglycerate-independent phosphoglycerate mutase	9	25	353	R.LHILTDGR.D
								R.LDQVQLLLK.G
								K.GIDAQIASGGGR.M
								K.IFEGDGFNYIK.E
								K.HYLVSPPEIDR.T
								R.YAGMLEYDGELK.L + Oxidation (M)
								K.SVGPIVDGDAVVTFNFR.A
								K.ESFETGTLHLIGLLSDGGVHSR.L
								K.VQILTSHTLEPVPIAIGGPGLTPGVR.F
336	Glutamate dehydrogenase 1	TC94704	Medtr7g085630	NADP-specific glutamate dehydrogenase	7	25	256	K.GLDIPSLLK.H
								K.TAVANIPYGGAK.G
								K.IVAVSDITGAIK.N
								K.DDGTLQSYIGFR.V
								R.GVMFAAEALLNEYGK.S + Oxidation (M)
								K.FIVEAANHPTDPDADEILK.K
								K.FHGYSPAVVTGKPIDLGGSLGR.D
355	Fructose-bisphosphate aldolase	TC106580	Medtr5g069055	fructose-bisphosphate aldolase	11	50	552	K.YYEAGAR.F
								R.ALQQSTLK.A
								K.AAQEALLTR.A
								K.LGAGASESLHVK.D
								K.VAPEVVAEHTVR.A
								R.LSSISVENVESNR.R
								R.LSSISVENVESNRR.A
								K.YHDELIANAAYIGTPGK.G
								K.IGPNEPSEHSIHENAYGLAR.Y
								K.GTVELAGTDGETTTQGLDGLGAR.C
								K.ALNDHHVLLEGTLLKPNMVTPGSDAPK.V + Oxidation (M)
408	Glyceraldehyde 3-phosphate dehydrogenase	TC106519	Medtr8g060850	metallothionein-like protein type 3	5	20	334	K.AGIALNDNFVK.L
								K.DAPMFVVGVNEK.E + Oxidation (M)
								R.AASFNIIPSSTGAAK.A
								R.VPTVDVSVVDLTVR.L
								K.GILGYTEDDVVSTDFIGDSR.S
414	Pyruvate dehydrogenase E1 component beta subunit	TC94528	Medtr7g005380	pyruvate dehydrogenase E1 beta subunit	4	10	149	K.EGISAEVINLR.S
								R.LAVPQIEDIVR.A
								K.SNYMSAGQINVPIVFR.G + Oxidation (M)
								K.VFLMGEEVGEYQGAYK.I + Oxidation (M)
417	Glyceraldehyde 3-phosphate dehydrogenase	TC106519	Medtr3g085850	glyceraldehyde-3-phosphate dehydrogenase	5	20	158	K.EVAVFGTR.N
								K.AGIALNDNFVK.L
								K.DAPMFVVGVNEK.E + Oxidation (M)
								R.AASFNIIPSSTGAAK.A
								R.VPTVDVSVVDLTVR.L
427	Fructose-bisphosphate aldolase	TC106580	Medtr5g069055	fructose-bisphosphate aldolase	11	35	649	K.YYEAGAR.F
								R.ALQQSTLK.A
								K.AAQEALLTR.A
								K.LGAGASESLHVK.D
								K.VAPEVVAEHTVR.A
								R.LSSISVENVESNR.R
								R.LSSISVENVESNRR.A
								K.YHDELIANAAYIGTPGK.G
								K.IGPNEPSEHSIHENAYGLAR.Y
								K.GTVELAGTDGETTTQGLDGLGAR.C
								K.ALNDHHVLLEGTLLKPNMVTPGSDAPK.V + Oxidation (M)
442	Interacting protein 2	TC100495	Medtr3g009280	TGB12K interacting protein	4	15	116	K.NTALHYAAGYGR.K
								K.LNNQDDVLQLLEK.D
								K.AALASGADKDEEDSEGR.T
								R.LGNALMQDPSMSSMLESFTNPSNK.V + 3 Oxidation (M)
504	Fructokinase	TC94345	Medtr2g098950	pfkB family carbohydrate kinase	9	35	538	R.TALAFVTLR.A
								K.NFHGQVDGFK.V
								K.LLLVTLGEHGAR.Y
								K.APGGAPANVAIAVSR.L
								K.VSDNELEFLTGSDK.I
								K.LGDDEFGHMLAGILK.E + Oxidation (M)
								K.ENGVVAEGITFDQGAR.T
								K.VNTVDTTGAGDSFVGALLAK.I
								R.NPSADMLLKPEELNLELIR.S + Oxidation (M)
615	Caffeoyl-CoA O-methyltransferase	TC94321	Medtr4g085590	caffeoyl-CoA 3-O-methyltransferase	6	30	139	R.DFVLELNK.A
								K.ENYELGLPVIK.K
								R.EGPALPVLDEMIK.D + Oxidation (M)
								K.SLLQSDALYQYILETSVFPR.E
								K.VGGVIGYDNTLWNGSVVAPPDAPLR.K
								K.NHGSYDFIFVDADKDNYLNYHK.R
699	Proteasome subunit	TC107142	Medtr1g112250	20S proteasome subunit alpha	7	35	465	R.VETQNHR.F
								R.GVNTFSPEGR.L
								R.ITSPLLEPSSVEK.I
								R.LFQVEYAIEAIK.L
								K.DLTLQEAETIALSILK.Q
								K.AIGSGSEGADSSLQEQFNK.D
								R.VAPAYHLYTPSEVEAVISR.L
741	RNA-binding glycine rich protein	TC99849	Medtr7g013730	RNA-binding (RRM/RBD/RNP motif) family protein	3	15	238	R.VNYATER.A
								K.LFIGGVSYSTDETGLR.E
								R.GFGFITFATSEEASSALQAMDNK.E + Oxidation (M)
840	Trypsin protein inhibitor	TC100490	Medtr3g106585	Kunitz type trypsin inhibitor	3	20	165	R.LAGEHAYEIYSFK.F
								K.VMAVGDGIEEPYYVR.F + Oxidation (M)
								K.VGSGFWFVSTGGAAGDLVSK.F
874	Kunitz proteinase inhibitor	TC106781	Medtr6g059530	Kunitz type trypsin inhibitor / Alpha-fucosidase	3	12	158	K.YYIAPLISK.G
								R.LVPTENDPFR.V
								R.VVFIDATESEK.A
881	Pprg2 protein	TC106352	Medtr2g035220	ABA-responsive protein	3	25	234	K.GDAVLSEAVR.E
								K.VEFETNIVAGSDGGSIVK.I
								K.VIPAAQSVEIVEGNGGPGTIK.K
890	PR10 protein	TC94221	Medtr2g035120	disease-resistance response protein	3	12	185	K.LTFVEDGETK.Y
								K.AFVTDADNLIPK.V
								K.SIDIVEGNGGAGTIK.K
905	PR10 protein	TC94221	Medtr2g035120	disease-resistance response protein	5	50	291	K.LSAGPNGGSIAK.L
								K.LTFVEDGETK.Y
								K.GDVTPSEEELK.S
								K.AFVTDADNLIPK.V
								K.SIDIVEGNGGAGTIK.K
908	Pprg2 protein	TC106352	Medtr2g035220	ABA-responsive protein	7	50	594	K.TDFVLHK.L
								K.DADEIIPK.V
								K.GDAVLSEAVR.E
								K.VEFETNIVAGSDGGSIVK.I
								K.VIPAAQSVEIVEGNGGPGTIK.K
								K.VIPAAQSVEIVEGNGGPGTIKK.L
								K.LEAMDEANLGYNYSIVGGTGLDESLEK.V + Oxidation (M)
922	PR10 protein	TC94221	Medtr2g035120	disease-resistance response protein	3	25	128	K.LTFVEDGETK.Y
								K.AFVTDADNLIPK.V
								K.SIDIVEGNGGAGTIK.K
925	PR10 protein	TC94221	Medtr2g035120	disease-resistance response protein	8	55	577	K.LSAGPNGGSIAK.L
								K.LTFVEDGETK.Y
								K.GDVTPSEEELK.S
								K.KLTFVEDGETK.Y
								K.AFVTDADNLIPK.V
								K.SIDIVEGNGGAGTIK.K
								K.SIDIVEGNGGAGTIKK.L
								K.VELVDDANWAYNYSIVGGDSLPDTVEK.I
929	Pprg2 protein	TC106340	Medtr2g035190	ABA-responsive protein	6	45	455	K.TNFVLHK.L
								K.GDAVLSDAVR.E
								K.AIEGYVLANPNY.-
								K.VEFETNIVAGSDGGSIVK.I
								K.VISAAQSVEIVEGNGGPGTIK.K
								K.LDAVDEANYGYNYSLVGGTGLDESLEK.V
932	PR10 protein	TC109466	Medtr2g035170	disease-resistance response protein	7	45	500	R.VDEIDETK.F
								R.NVHVDYFTK.G
								K.GDYNLSEEELK.A
								K.SQLVEGPNGGSIR.N
								K.AMSLEFHNLFPK.L + Oxidation (M)
								K.FVYNFSIIGGTGLADTLEK.V
								K.LVEIIQSIEFTEGTGGAGTIK.K
934	Pprg2 protein	TC106314	Medtr2g035320	ABA-responsive protein	9	60	805	K.TNFVLHK.L
								K.DADEIVPK.V
								K.GDATLSDAVR.D
								K.IVAGSDGGSIAK.I
								K.GDATLSDAVRDETK.A
								K.VISAAQSVEIVEGNGGPGTIK.K
								K.VISAAQSVEIVEGNGGPGTIKK.L
								K.LDAVDEANFGYNYSLVGGTGLDESLEK.V
								K.LDAVDEANFGYNYSLVGGTGLDESLEKVEFETK.I
935	Pprg2 protein	TC106314	Medtr2g035320	ABA-responsive protein	7	50	593	K.TNFVLHK.L
								K.DADEIVPK.V
								K.GDATLSDAVR.D
								K.IVAGSDGGSIAK.I
								K.VISAAQSVEIVEGNGGPGTIK.K
								K.VISAAQSVEIVEGNGGPGTIKK.L
								K.LDAVDEANFGYNYSLVGGTGLDESLEK.V
945	PR10 protein	TC94217	Medtr2g035150	disease-resistance response protein	8	50	629	K.LSAGPNGGSIAK.L
								K.LTFVEDGETK.H
								K.GDVTPSEEELK.S
								K.KLTFVEDGETK.H
								K.ALVTDSDNLIPK.V
								K.SVEIVEGNGGAGTIK.K
								K.SVEIVEGNGGAGTIKK.L
								K.VELVDDANLAYNYSIVGGVGLPDTIEK.I
946	Pprg2 protein	TC106314	Medtr2g035320	ABA-responsive protein	3	35	328	K.GDATLSDAVR.D
								K.VISAAQSVEIVEGNGGPGTIKK.L
								K.LDAVDEANFGYNYSLVGGTGLDESLEK.V
958	Single-stranded nucleic acid binding protein	TC93939	Medtr4g070080	RNA-binding (RRM/RBD/RNP motif) family protein	6	32	288	R.NITVNQAQSR.G
								R.GGGGGGYGGGGYSR.G
								R.GFGFVTFANEK.S
								K.AFSQYGEIVDSK.I
								R.GYGGGGGYGGGGGGGYGER.R
								R.RGYGGGGGYGGGGGGGYGER.R
970	Ubiquitin-conjugating enzyme	TC100245	Medtr2g078010	ubiquitin-conjugating enzyme	5	35	247	K.IYHPNIDK.L
								K.DKWSPALQIR.T
								K.LELFLPEEYPMAAPK.V + Oxidation (M)
								R.LLSEPAPGISASPSEDNMR.Y + Oxidation (M)
								R.YFNVMILGPTQSPYEGGVFK.L + Oxidation (M)
976	Pprg2 protein	TC106314	Medtr2g035320	ABA-responsive protein	6	40	574	K.TNFVLHK.L
								K.GDATLSDAVR.D
								K.IVAGSDGGSIAK.I
								K.VISAAQSVEIVEGNGGPGTIK.K
								K.VISAAQSVEIVEGNGGPGTIKK.L
								K.LDAVDEANFGYNYSLVGGTGLDESLEK.V
1011	Glycine-rich RNA-binding protein	TC107478	Medtr3g084040	RNA-binding (RRM/RBD/RNP motif) family protein	3	40	206	R.DAFTTYGDVVEAR.V
								K.LFIGGLSYNVDDQSLR.D
								R.GFGFVNFTSEESATSALSMDGQDLNGR.N + Oxidation (M)
1026	PR10 protein	TC106613	Medtr2g035105	disease-resistance response protein	4	40	329	K.LTFVEGGETK.Y
								K.ALVTDSDNLIPK.V
								K.VIDAIQSIEIVEGNGGAGTIK.K
								K.VDLVDDVNFAYNYSIVGGGGLPDTVEK.I
1038	Enolase	TC100309	Medtr7g103620	phosphopyruvate hydratase	3	10	210	K.AVANVNTIIAPALIGK.D
								R.AAVPSGASTGIYEALELR.D
								R.GNPTVEVDITVSDGTFAR.A
1040	Profilin-1	TC94454	Medtr8g102330	profilin	2	15	115	R.LGDYLVEQGL.-
								K.DFDEPGTLAPTGLHIGGTK.Y
a	‘No’ refers to the identification number used throughout this study, and corresponds to the numbers shown in FigureS 3 and Table S1.
b	Annotation’ shows the annotation of the TCs in the M. truncatula gene index
c	TC Number’ refers to the TC number in the M. truncatula gene index.
d	Locus Id' refers to the Locus Id of M .truncatula genome 4.0v1
e	‘Identification new’ shows the annotation of the Locus Id of M .truncatula genome 4.0v1
f	Peptide number indeicates the number of peptides matched to the TC using MASCOT protein searches.
g	%coverage' is the % of the matched TC sequence covered by the matching peptides.
h	MOWSE score is the score calculated by MASCOT.
i	Peptide seqeunce' shows the amino acid seqeunces of the matching peptides. Full stops indicte cleavage sites and amino acids before and after full stops are the amino acids of the adjoining peptides, as inferred from the whole TC sequence. Possible oxidation of methionin residues is indicated behind each peptide.
