# Supplementary material for: Molecular Signals Controlling the Inhibition of Nodulation by Nitrate in Medicago truncatula
Source: Int J Mol Sci. 2016 Jul 2;17(7):1060. doi: 10.3390/ijms17071060 (PMC4964436; doi:10.3390/ijms17071060)
Supplement: Supplementary file 1 [file ijms-17-01060-s001.zip › ijms-134001-Supplementary Materials/Table S4.xlsx]

## Sheet: Sheet1
Table S4: Relative protein abundance of the 106 identified proteins
The Table shows the % volume of each spot for the different treatments. 100% volume was the sum of volumes of all spots on each gel. Each value is the mean of three biological repeats.
Group ID	0 mM nitrate uninoculated 24h pi.	0 mM nitrate inoculated 24h pi.	2.5 mM nitrate uninoculated 24h pi.	2.5 mM nitrate ninoculated 24h pi.	0 mM nitrate uninoculated 48h pi.	0 mM nitrate inoculated 48h pi.	2.5 mM nitrate uninoculated 48h pi.	2.5 mM nitrate inoculated 48h pi.	0 mM nitrate uninoculated 120h pi.	0 mM nitrate inoculated 120h pi.	2.5 mM nitrate uninoculated 120h pi.	2.5 mM nitrate inoculated 120h pi.
15	0.0938086	0.0909533	0.130308	0.0779436	0.119987	0.0843946	0.121951	0.152983	0.0542074	0.0443839	0.0609049	0.055174
35	0.00912724	0.00748994	0.0107388	0.00249731	0	0.0116592	0.0158945	0.00706563	0.00365718	0.0125707	0.0107051	0.0053987
37	0.0463244	0.058358	0.0779368	0.0410732	0.0731843	0.0648977	0.0727417	0.117712	0.0626342	0.04315	0.0458447	0.0055909
52	0.0233782	0.0381452	0.0528411	0.0273183	0.048862	0.0502414	0.0590231	0.037827	0.0248615	0.0211325	0.0244584	0.0218451
61	0.00863468	0.0181013	0.012549	0.0297026	0.0045526	0.0179573	0.0197391	0.0104831	0.00566578	0.00637718	0.00788521	0.00653721
65	0.316705	0.283508	0.364734	0.318181	0.302948	0.25094	0.299939	0.356627	0.214912	0.358535	0.220036	0.309914
114	0.172901	0.171453	0.188049	0.121541	0.134031	0.130562	0.190434	0.128928	0.0742648	0.125846	0.0789861	0.0817418
123	0.192975	0.22296	0.174572	0.160556	0.155125	0.159273	0.18951	0.177559	0.103666	0.161048	0.094961	0.110485
147	0.372702	0.382638	0.452008	0.45867	0.331446	0.348471	0.340906	0.405211	0.271375	0.346716	0.269834	0.355285
156	0.193153	0.231544	0.217376	0.282436	0.104065	0.167176	0.163825	0.215007	0.145489	0.168566	0.158318	0.202405
168	0.174615	0.150727	0.173007	0.113453	0.126929	0.099638	0.134309	0.180789	0.082744	0.0859236	0.175278	0.13123
192	0.0258384	0.0234686	0.0267476	0.0622438	0.0583967	0	0.03843	0.0489981	0.0830894	0.100533	0.100361	0.109006
234	0.373017	0.343028	0.526982	0.403549	0.361813	0.327518	0.431604	0.392214	0.330944	0.338754	0.376662	0.450567
236	0.732592	0.798444	0.902238	0.677554	0.548697	0.518672	0.677985	0.840925	0.474593	0.501408	0.642341	0.733882
238	0.425694	0.504205	0.675565	0.426197	0.435225	0.342765	0.384282	0.461033	0.289772	0.334277	0.357562	0.473363
249	0.0143584	0.00569784	0.0268686	0.023989	0.0970414	0.0402578	0.0254417	0.140602	0.0241644	0.0396283	0.0710709	0.0407638
250	0.66784	0.82102	0.796686	0.623196	0.597033	0.492518	0.608511	0.723516	0.47125	0.567814	0.438055	0.343465
256	0.0315982	0.0460049	0.0577627	0.0605515	0.0317502	0.0268779	0.105545	0.0733373	0.0446801	0.0695732	0.0438232	0.0171526
257	0.209811	0.182617	0.326519	0.273342	0.205956	0.161935	0.204689	0.202284	0.116066	0.112268	0.215886	0.211604
267	1e-05	0	0.0510249	0.0651392	0	0	0.0485	0.0597566	0.0162239	0.0151282	0.0720987	0.0286302
273	0.21379	0.202947	0.25634	0.267413	0.2588	0.248873	0.302789	0.307587	0.214233	0.228765	0.320614	0.321687
280	0.0572595	0.0484878	0.0966613	0.0804522	0.13521	0.0776992	0.10988	0.216784	0.0508622	0.0800843	0.198204	0.219934
285	0.0759003	0.0842074	0.118667	0.0945999	0.145097	0.118051	0.115288	0.196777	0.0547441	0.0702335	0.150291	0.136275
303	0.0519469	0.0615293	0.0513412	0.0680348	0	0.0178378	0.0501548	0.0116051	0.434503	0.0779256	0.0391868	0
306	0.0264313	0.0201671	0.00805542	0	0.0642451	0.00608549	0.021519	0	0.056575	0.015005	0.030238	0.0316352
309	0.151596	0.135424	0.189445	0.139955	0.0872388	0.0782282	0.0803098	0.0999845	0.113383	0.122583	0.0566595	0.120984
334	0.0603249	0.00824765	0.0938456	0.111302	0.0335204	0.0167265	0.0337527	0.0492231	0.0613007	0	0.156101	0.0646155
336	1.28804	1.05373	1.11768	0.720515	1.05001	0.891256	0.920472	1.0115	0.824955	1.31446	1.02506	1.39042
355	0.776547	1.1014	1.25418	0.728091	0.870068	0.79887	0.993058	0.937976	0.814099	0.786111	0.738173	1.26207
361	0.0362922	0.0225673	0.0600246	0.0491205	0.063412	0.0381924	0.0664576	0.0453989	0.0242124	0.0212639	0.0663746	0.00820982
401	0.0696937	0.0773843	0.125228	0.0459614	0.127458	0.0605382	0.0941388	0.167311	0.0961195	0.0916685	0.206333	0.170438
408	0.33314	0.231786	0.355883	0.298467	0.221214	0.110931	0.207544	0.161759	0.309032	0.250372	0.429494	0.36922
414	0.242423	0.399809	0.35731	0.231225	0.282432	0.248499	0.254036	0.300054	0.205449	0.180653	0.324048	0.274371
417	0.376536	0.456516	0.354607	0.278782	0.307828	0.236739	0.281072	0.334705	0.458486	0.481146	0.569233	0.787654
427	0.415638	0.367371	0.354149	0.296061	0.245636	0.261067	0.352734	0.30361	0.390747	0.418134	0.590305	0.523072
430	0.320617	0.298559	0.242722	0.115646	0.299715	0.174868	0.167628	0.229007	0.285175	0.495529	0.264522	0.120468
442	0.365704	0.327212	0.393211	0.35048	0.424028	0.27426	0.313779	0.391273	0.260878	0.641148	0.267658	0.323827
456	0.291945	0.250759	0.212981	0.137622	0.157322	0.246052	0.253863	0.121057	0.33242	0.127874	0.227989	0.25181
457	0.022272	0.0329654	0.0139953	0.0303284	0.0235973	0.0208112	0.0204427	0.0674432	0.00807261	0.0331809	0.0161653	0.0299049
481	0.031713	0.042073	0.088161	0.0942089	0.0733208	0.043673	0.0872547	0.079921	0.0438925	0.0612989	0.0673765	0.0923994
488	0.0227886	0.0343424	0.0589584	0.0207952	0.0354413	0.0729067	0.092232	0.0264	0.0199809	0.0219288	0.0669722	0.0608079
491	1e-05	0.0332894	0	0.0439837	0.0202802	0.0231072	0.0138361	0.0770768	0.033481	0.190859	0.020175	0.0745579
495	0.0127413	0.0127308	0.0169356	0.00687658	0.0241459	0.0134684	0	0	0.0277769	0.0461857	0	0.00566789
504	0.401716	0.440365	0.520024	0.444712	0.387147	0.398939	0.390594	0.432012	0.275974	0.280415	0.414849	0.581491
513	0.210023	0.18068	0.366157	0.264416	0.286093	0.210178	0.261736	0.227475	0.192675	0.160101	0.294261	0.384557
515	0.190637	0.274143	0.248679	0.180715	0.16885	0.248538	0.235227	0.1639	0.150917	0.166297	0.269626	0.229921
532	0.0857119	0.0490614	0	0.0271834	0.0145678	0.0360159	0.0273979	0.00554377	0.139496	0.0691019	0.023119	0.00644946
541	0.0457457	0	0.0593757	0	0.081152	0.0126354	0.0756387	0.0279604	0.0664751	0.0852544	0.0947405	0.0764769
565	0.554797	0.634659	0.391395	0.289681	0.411984	0.585389	0.463468	0.287405	0.299638	0.340293	0.230186	0.330976
567	0.0674575	0.0670985	0.0751838	0.0640222	0.129391	0.0716944	0.0805527	0.140044	0.068534	0.0650463	0.0767969	0.0552686
569	0.290054	0.132785	0.197424	0.18016	0.13082	0.0933322	0.192089	0.303278	0.303698	0.336478	0.20499	0.207053
571	1e-05	0.0047247	0.0467091	0.0301928	0.00685179	0.00659058	0.030039	0.0444111	0.0140296	0.0134477	0.029495	0.00679059
580	0.0391463	0.0364887	0.0204059	0.0243579	0.0204044	0.0538093	0.0264212	0.0171048	0.0163411	0.0370038	0.00834928	0.0133849
586	0.0076481	0	0	0	0.0243923	0.00897238	0.00297253	0.0196116	0.0110737	0.0121542	0.0179554	0.0168025
593	0.0356223	0.0457023	0.0732858	0.0670145	0.0535801	0.0430648	0.0615839	0.0668226	0.0667142	0.0732702	0.101288	0.0781323
596	0.0140617	0.0198861	0.00923434	0.0062196	0.0391282	0.0146411	0.0217375	0.065315	0.0237684	0.0522879	0.0476943	0.0236196
608	1e-05	0.0216556	0.0227451	0.0129136	0.02756	0.0112769	0.0159529	0	0.108045	0.0588395	0.0360178	0.012621
615	0.0974647	0.105244	0.100851	0.118578	0.139739	0.100891	0.103146	0.187043	0.145703	0.189145	0.164819	0.163268
633	0.0626818	0.0627854	0.0543613	0.0545449	0.0736191	0.0788833	0.0922989	0.0957888	0.0810369	0.0912728	0.0674005	0.0423238
641	0.177344	0.136103	0.104904	0.165472	0.118385	0.0525282	0.0889845	0.138871	0.184119	0.101897	0.0646971	0.0612919
650	0.0515164	0.0592365	0.0684537	0.0660074	0.0825054	0.0469289	0.0928512	0.146521	0.114688	0.100434	0.108056	0.129354
658	0.23234	0.255689	0.364772	0.236624	0.177458	0.28331	0.273669	0.136271	0.149998	0.126288	0.130157	0.120001
659	0.102952	0.0792327	0.0268335	0.0446103	0.1204	0.104232	0.0359613	0.0335852	0.143549	0.0958574	0.0195499	0.0558333
699	0.0147983	0.0407138	0.019027	0.0356673	0.010902	0.0311668	0.0141862	0.0230202	0.0122601	0.0410463	0.0133847	0.0320929
712	0.318822	0.283211	0.244491	0.125042	0.288716	0.356014	0.213763	0.133445	0.298323	0.204924	0.110348	0.0892953
716	0.0510579	0.228466	0.129858	0.114076	0.0904168	0.221619	0.128841	0.0571295	0.0814274	0.119033	0.146627	0.0997013
741	0.0411277	0.154752	0.114096	0.112141	0.124666	0.143149	0.120758	0.12936	0.123151	0.192769	0.0974014	0.10506
780	0.0756892	0.0555991	0.0577067	0.0342712	0.0853631	0.079929	0.0637168	0.0682173	0.12667	0.101263	0.0811453	0.0837019
783	0.316	0.497128	0.403022	0.205042	0.37009	0.341001	0.296404	0.273035	0.257641	0.334907	0.25713	0.268699
787	0.20879	0.117642	0.0850027	0.086573	0.105056	0.102774	0.0978396	0.096115	0.256959	0.198697	0.139426	0.0788908
819	0.358285	0.408245	0.337531	0.327032	0.381799	0.337163	0.337804	0.39651	0.336959	0.326093	0.325704	0.252232
820	0.0825656	0.0920388	0.0842208	0.0663776	0.133119	0.0969111	0.0883037	0.117127	0.135294	0.223137	0.146887	0.150199
840	0.665818	0.648004	0.767351	0.467565	0.784339	0.537875	0.666662	0.744824	0.531823	0.58556	0.854936	0.933425
843	0.078014	0.0462751	0.0340376	0.05127	0.0322783	0.0391711	0.0340243	0.0460971	0.12017	0.116527	0.0670394	0.0548311
845	0.018222	0.0196097	0.0503553	0.018974	0.0385487	0.0128894	0.0282366	0.0374174	0.00656024	0.00994011	0.0283728	0.034665
874	0.177997	0.19323	0.217632	0.110269	0.145301	0.165787	0.162687	0.143042	0.075823	0.0529589	0.0952164	0.14026
875	0.392719	0.336715	0.30434	0.247704	0.442991	0.259561	0.234569	0.292711	0.388082	0.242079	0.448075	0.286014
881	0.144384	0.159728	0.142252	0.102833	0.138212	0.119914	0.108066	0.097095	0.116474	0.120705	0.0906965	0.122333
890	0.48137	0.471116	0.430933	0.431541	0.437574	0.440729	0.448645	0.405469	0.340051	0.441536	0.287511	0.488946
896	0.0673601	0.0205235	0.0413404	0.0416542	0.0916531	0.0784032	0.0369867	0.0505173	0.0849933	0.0649186	0.149134	0.0795045
898	0.681551	0.197762	0.289206	0.325176	0.749171	0.264641	0.317707	0.514707	0.56657	0.51618	0.473005	0.564111
901	0.422628	0.0649646	0.14814	0.0967792	0.274317	0.231571	0.148839	0.228503	0.204476	0.346099	0.166761	0.220091
905	0.108157	0.10437	0.0964598	0.0803594	0.0992637	0.0860666	0.113829	0.0942854	0.0805247	0.082527	0.0538179	0.0661886
908	0.550238	0.724721	0.513181	0.47434	0.460185	0.461568	0.427971	0.447034	0.506178	0.612456	0.321763	0.414625
922	0.231409	0.253317	0.2443	0.20223	0.225258	0.251803	0.260211	0.193355	0.2146	0.151894	0.191993	0.22928
925	1.17496	1.40946	1.17754	1.01318	1.04919	0.915203	1.02077	0.887914	1.08038	1.15112	0.742694	0.830967
929	0.113995	0.112363	0.0305464	0.0553587	0.0429765	0.0712899	0.0432069	0.0178338	0.12556	0.146886	0	0.0129859
932	0.892898	0.698327	0.662522	0.563233	0.71207	0.55185	0.628741	0.589046	0.960209	0.868155	0.501613	0.52912
934	2.1728	2.38152	1.92477	1.53833	1.88074	1.60747	1.94681	1.45819	1.95737	2.23633	1.39737	1.77781
935	1.16977	1.08176	0.785644	0.428283	0.904065	0.601368	0.870978	0.661821	0.962919	1.08179	0.684538	0.880738
945	1.04877	1.01915	0.297731	0.338584	0.937083	0.72052	0.326283	0.27798	1.36165	1.55643	0.273447	0.269899
946	0.262189	0.175203	0.14047	0.133313	0.265375	0.165302	0.162896	0.141406	0.292244	0.263999	0.125002	0.072109
951	0.0409696	0.0217611	0.0103799	0	0.0378667	0.0253638	0.0294306	0.0394584	0.0619885	0.0782538	0.051441	0.0601281
958	0.122513	0.117636	0.132547	0.10499	0.130461	0.116841	0.12905	0.0966594	0.174002	0.205106	0.194756	0.171346
970	0.129891	0.152405	0.116116	0.086775	0.175283	0.132724	0.125476	0.10837	0.182936	0.180064	0.247911	0.164308
976	0.108519	0.0753288	0.0476982	0.0623835	0.086552	0.0920822	0.0437057	0.0444167	0.121839	0.0812903	0.0427933	0.0495658
978	0.274075	0.264212	0.312654	0.164231	0.394662	0.377809	0.303015	0.287687	0.242726	0.247523	0.207946	0.223835
1011	0.387548	0.40725	0.0874848	0.143246	0.239302	0.129713	0.0841826	0.11579	0.288284	0.294168	0.0916834	0.0843479
1020	0.670334	0.619917	0.689794	0.400168	0.490554	0.421383	0.511863	0.419907	0.536576	0.553424	0.374819	0.382058
1026	0.0434282	0.0937123	0.0624115	0.0741677	0.0218567	0.192026	0.0295211	0.0216293	0.0681487	0.12508	0.0236368	0.0464037
1038	0.118256	0.113568	0.110436	0.0877059	0.110782	0.0933661	0.0708659	0.0679441	0.132346	0.145735	0.076126	0.0864377
1040	0.12342	0.0803173	0.0873577	0.0304358	0.0942345	0.0534437	0.0895298	0.065486	0.0669114	0.105325	0.0652451	0.0984229
1057	0.487081	0.563111	0.606772	0.439938	0.30984	0.422598	0.353723	0.352463	0.306985	0.430037	0.406777	0.365747
1076	0.12705	0.182451	0.202877	0.136204	0.0972473	0.0956963	0.127331	0.160974	0.101606	0.0634531	0.0479966	0.0511651
1129	0.0813954	0.0596334	0.063125	0.0761906	0.104344	0.0419602	0.0717966	0.0185399	0.0620496	0.0785181	0.0484432	0.0758319
1142	0.0503665	0.0403688	0.0635345	0.0346352	0.0315115	0.0380987	0.0416933	0.0187692	0.0139985	0.00250505	0.0188006	0.00589278
